# Supplementary material for: The clinical significance of preoperative serum triglyceride, high-density lipoprotein, and low-density lipoprotein levels in lung squamous cell carcinoma
Source: Sci Rep. 2022 Oct 7;12:16828. doi: 10.1038/s41598-022-18589-8 (PMC9547051; doi:10.1038/s41598-022-18589-8)
Supplement: Supplementary file 1 — Supplementary Information. [file 41598_2022_18589_MOESM1_ESM.txt]

ID	Recurrence (0: no; 1: yes)	FDS	Death (0: no; 1: Yes)	OS	Gender(0="male",1="female")	AgeGroup(0:<65£»1:>=65)	GradeGroup(0:"high"-"middle";1:"middle-low"-"low")	HistotypeGroup(0:"squama";1:"adenocarcinoma";2:"others"3.SCLC)	Lymph Node Metastasis Group1(0:0£»1:1£»2:2-3£»3:4-24)	T Group(0:1-2;1:3-4))	N	StageGroup(0:¢ñ-¢ò£»1:¢ó-¢ô)	Family History	Smoking State (0:no;1:yes)	Drinking State (0:no;1:yes)	Clinical Diagnosis(0:"left-upper lung cancer";1:"lefe-lower lung cancer";2:"left-middle lung cancer ";3:"left lung cancer";4:"right-upper lung cancer";5:"right-lower lung cancer";6:"right-middle lung cancer";7:"right lung cancer";".":"non-lung cancer")	Grade(0:"high";1:"high-middle";2:"middle";3:"middle-low";4:"low")	Lymph Node Metastasis	T	M	Stage(0:¢ña;1:¢ñb;2:¢òa;3:¢òb;4:¢óa;5:¢ób;6:¢ô)	TG	TC	HDL	LDL
304	1	20	0	52	0	1	1	0	0	0	0	0	0	1	1	1	3	0	1	0	0	3	3.73	2.35	0.75
325	0	3	1	3	0	0	0	0	2	1	1	1	0	1	1	1	2	2	4	0	5	0.9	2.21	0.9	0.9
605	0	37	1	37	0	0	0	0	2	0	1	0	1	1	1	0	2	2	2	0	3	0.5	2.32	0.67	1.45
326	0	3	1	3	0	1	0	0	3	0	2	1	0	1	0	5	2	5	2	0	4	0.67	2.39	0.55	1.74
38	1	14	1	61	0	0	0	0	0	0	0	0	0	1	1	1	2	0	2	0	1	0.78	2.54	0.93	1.42
695	0	24	0	24	0	1	0	1	0	0	0	0	.	.	.	4	2	0	2	0	0	0.83	2.54	1.32	2.09
158	0	6	1	6	0	0	0	0	1	0	1	0	0	1	1	1	2	1	2	0	3	0.88	2.56	0.59	1.86
414	1	12	1	14	0	1	0	0	2	1	1	1	0	1	1	5	2	2	3	0	4	1.09	2.57	1.12	1.35
265	0	27	0	53	0	0	1	0	0	0	0	0	0	1	0	0	3	0	2	0	1	0.6	2.62	0.77	1.65
352	0	50	0	50	0	0	1	0	0	0	0	0	0	1	1	0	3	0	2	0	1	0.95	2.64	1	1.85
165	0	9	1	9	0	0	.	0	3	1	2	1	0	1	1	0	.	12	3	0	4	0.92	2.66	0.71	1.81
215	0	55	0	55	0	0	0	0	0	0	0	0	0	1	1	5	2	0	2	0	1	0.48	2.7	0.68	2.25
452	1	9	1	16	1	1	0	0	0	1	0	1	1	0	0	1	2	0	4	0	5	0.98	2.71	1.15	1.29
654	0	37	0	37	0	0	0	0	1	0	1	0	0	1	0	5	2	1	2	0	3	1.11	2.71	0.99	1.74
176	0	56	0	56	0	0	0	0	2	0	1	0	1	1	1	5	1	3	2	0	3	1.08	2.73	0.67	1.96
575	1	4	1	19	1	0	1	0	0	0	0	0	0	0	0	3	3	0	2	0	1	0.9	2.74	1.33	1.02
415	1	1	1	2	0	0	1	0	0	0	0	0	0	1	1	5	3	0	2	0	1	0.93	2.78	1.37	1.65
166	1	28	1	40	0	1	1	0	0	1	0	0	0	0	0	4	3	0	3	0	3	0.85	2.79	0.54	2.24
108	1	.	1	18	0	0	1	0	0	0	0	0	0	1	1	2	3	0	1	0	0	1.13	2.82	0.99	1.29
372	0	49	0	49	0	0	0	0	0	1	0	0	0	1	1	5	1	0	3	0	3	1.27	2.87	1.15	1.43
462	.	.	1	9	0	0	0	0	1	0	2	1	1	1	1	4	2	1	2	0	4	1.55	2.87	0.71	1.95
189	0	11	1	10	0	0	0	0	2	1	1	1	0	1	0	6	2	3	4	0	5	0.6	2.9	0.99	1.76
428	1	42	0	46	0	1	0	0	1	0	1	0	1	1	1	1	2	1	2	0	3	0.69	2.9	1.19	1.66
408	1	12	1	15	0	0	0	0	3	0	2	1	0	1	1	4	2	6	2	0	4	1.33	2.95	0.81	1.84
316	1	8	1	14	0	0	0	0	0	0	0	0	1	1	1	0	0	0	1	0	0	0.9	2.98	0.88	2.1
274	0	53	0	53	0	1	0	0	1	0	1	0	0	1	0	4,6	2	1	2	0	3	0.91	2.99	0.7	2.03
371	0	49	0	49	0	0	0	0	0	0	0	0	0	1	0	0	2	0	2	0	1	2.05	2.99	1.11	1.98
297	0	5	1	5	0	0	1	0	3	1	1	1	0	1	1	1	3	11	4	0	5	0.72	3.02	0.55	2.42
303	1	4	1	4	0	1	0	0	2	1	2	1	0	1	0	1	2	2	4	0	5	0.5	3.03	0.87	2.27
505	0	43	0	43	0	1	0	0	0	0	0	0	1	1	0	1	2	0	2	0	1	0.51	3.04	0.92	2.23
138	.	.	1	4	1	1	1	0	1	0	1	0	0	0	0	1	4	1	2	0	3	0.98	3.05	0.58	2.33
181	0	56	0	56	0	1	1	0	0	0	0	0	0	1	0	0	3	0	2	0	1	0.8	3.05	0.97	1.98
461	1	9	1	22	0	0	1	0	1	0	1	0	1	1	0	5	4	1	2	0	3	1.14	3.09	1.19	1.75
553	0	42	0	42	0	0	0	0	2	0	1	0	1	1	1	1	2	3	2	0	3	1.04	3.09	1.03	2.98
568	0	41	0	41	0	1	0	0	0	0	0	0	1	1	1	6	2	0	2	0	1	0.9	3.1	1.63	1.2
511	0	43	0	43	0	1	0	0	3	0	2	1	0	1	1	5	2	10	2	0	4	1.34	3.11	0.75	2.19
638	0	38	0	38	0	0	0	0	0	1	0	0	0	1	1	5	2	0	3	0	3	1.65	3.11	1.19	1.65
233	0	50	1	50	0	0	0	0	0	0	0	0	0	1	1	1	2	0	2	0	1	0.9	3.12	1.3	1.49
6	1	11	1	29	0	1	1	0	0	1	0	1	0	1	0	4	4	0	3	0	4	1.29	3.13	0.8	2.1
63	1	32	0	68	0	0	0	0	3	0	1	0	0	1	1	4	2	4	2	0	3	0.64	3.13	0.88	2.92
562	0	41	1	41	0	1	0	0	0	0	0	0	0	1	0	4	2	0	1	0	0	1.75	3.16	0.87	1.69
636	0	38	0	38	0	1	0	0	0	0	0	0	1	1	1	5	2	0	2	0	1	0.63	3.17	1.34	1.54
474	0	44	0	44	0	0	0	0	0	0	0	0	0	1	0	4	2	0	1	0	0	0.74	3.19	1.22	1.88
194	0	56	0	56	0	1	1	0	2	0	1	0	0	1	1	5	3	3	2	0	3	0.45	3.2	1.16	1.9
334	1	7	1	14	0	0	1	0	1	0	1	0	0	0	0	0	3	1	2	0	3	0.86	3.2	1.24	2.02
498	0	44	0	44	0	1	0	0	1	0	2	1	0	1	1	4	2	1	2	0	4	0.55	3.2	1.02	2.33
217	1	7	1	10	0	1	1	0	2	1	1	1	0	1	0	1	4	2	3	0	4	0.75	3.21	0.82	2.16
683	1	11	0	21	0	0	0	1	0	0	0	0	.	.	.	5	2	0	2	0	1	1.21	3.23	1.09	1.52
621	0	39	0	39	0	0	0	0	1	0	1	0	0	1	1	4	2	1	2	0	3	0.5	3.25	1.01	2.2
109	1	.	1	12	0	0	0	0	0	1	0	0	0	1	1	1	1	0	3	0	3	0.71	3.26	1.04	2.02
207	0	55	0	55	0	1	0	0	0	0	0	0	0	1	0	0	1	0	2	0	1	1.12	3.26	0.63	2.54
410	0	47	0	47	0	0	0	0	0	0	0	0	1	1	0	4	2	0	2	0	1	0.49	3.27	1.34	1.9
627	0	38	0	38	0	0	0	0	0	1	0	0	1	1	1	1	2	0	3	0	3	0.99	3.28	1	2.05
259	1	26	1	27	0	0	0	0	2	0	2	1	0	1	0	5	2	3	2	0	4	0.81	3.3	1.09	1.75
698	0	24	0	24	0	0	1	1	1	0	1	0	.	.	.	0	4	1	2	0	3	0.51	3.32	1.27	2.09
178	.	.	1	16	0	0	0	0	2	0	1	0	1	1	1	1	2	3	2	0	3	1.44	3.34	0.88	2.21
476	0	44	0	44	0	0	0	0	0	1	0	1	0	1	1	7	2	0	4	0	5	1.18	3.34	1.36	1.81
98	1	7	1	17	0	0	0	0	0	0	0	0	0	1	0	5	2	0	2	0	1	1.92	3.37	0.98	1.86
396	1	41	0	48	0	0	0	0	2	0	1	0	0	1	0	0	2	3	2	0	3	2.42	3.37	1.15	2.02
449	0	45	0	45	0	0	0	0	0	0	0	0	0	1	1	0	2	0	2	0	1	1.15	3.41	1.62	1.83
27	1	23	1	25	0	0	0	0	2	0	1	0	0	1	0	0	2	2	2	0	3	1.06	3.42	1.02	2.28
482	1	34	1	38	0	0	0	0	3	0	1	0	0	1	1	1	2	4	2	0	3	0.86	3.42	1.27	1.87
168	0	34	1	34	0	0	0	0	0	0	0	0	1	1	1	4	1	0	2	0	1	0.69	3.43	1.13	2.17
420	0	47	0	47	0	1	0	0	1	0	1	0	0	1	1	1	2	1	2	0	3	1.49	3.43	0.74	2.26
426	0	46	0	46	0	1	0	0	0	0	0	0	0	1	0	5	2	0	2	0	1	1.96	3.44	0.91	2.08
691	1	9	0	24	0	1	1	1	0	0	0	0	.	.	.	0	3	0	2	0	1	1.38	3.44	0.77	2.36
534	0	1	1	1	0	1	0	0	0	0	0	0	1	1	0	5	2	0	2	0	1	1.16	3.45	1.11	2.16
480	0	44	0	44	0	1	0	0	0	1	0	0	0	1	1	1	2	0	3	0	3	0.86	3.47	0.95	2.39
288	1	.	1	17	0	0	0	0	0	1	0	0	0	1	1	0	2	0	3	0	3	0.88	3.48	0.89	2.47
232	0	25	1	25	0	1	0	0	2	0	1	0	0	1	0	0	1	2	2	0	3	0.58	3.49	1.63	1.65
255	0	32	1	32	0	0	0	0	3	0	1	0	1	1	1	0	1	4	2	0	3	0.61	3.51	1.2	2.02
453	1	1	1	9	0	1	0	0	3	1	1	1	0	1	1	3	2	7	4	0	5	1.14	3.51	1.03	1.82
293	0	52	0	52	0	1	0	0	0	0	0	0	0	1	0	4	2	0	2	0	1	1.04	3.52	1.04	1.95
224	0	55	0	55	0	0	1	0	1	0	1	0	0	1	1	0	3	1	2	0	3	0.97	3.54	0.74	2.68
384	1	5	1	14	0	1	0	0	2	1	1	1	0	1	0	6	2	2	3	0	4	0.82	3.55	1.65	2.03
240	1	.	1	35	0	0	1	0	3	0	2	1	0	1	0	1	3	5	2	0	4	1.21	3.58	0.88	2.48
145	0	58	1	58	0	0	0	0	0	0	0	0	0	1	0	5	2	0	1	0	0	0.76	3.59	1.08	2.32
242	0	40	1	40	0	0	1	0	0	0	0	0	1	1	1	4	3	0	2	0	1	0.86	3.59	0.9	2.28
535	1	3	1	4	1	0	0	0	0	1	0	0	0	0	0	4	2	0	3	0	3	1.03	3.59	1.04	2.51
635	1	12	1	37	0	0	0	0	3	0	1	0	1	1	1	5	1	9	2	0	3	0.66	3.6	1.16	3.6
290	1	3	1	4	0	1	1	0	0	1	0	0	0	0	1	0	3	0	3	0	3	1.12	3.61	0.93	2.23
195	0	56	0	56	0	0	1	0	3	0	2	1	0	1	0	5	4	17	2	0	4	1.04	3.62	0.95	2.49
287	1	52	0	52	0	0	0	0	0	0	0	0	0	1	0	7	2	0	2	0	1	1.77	3.62	0.77	2.42
561	.	.	1	14	0	1	1	0	0	1	0	1	0	0	0	6	4	0	3	0	4	0.45	3.62	0.89	2.56
100	1	5	1	12	0	0	0	0	0	0	0	0	0	1	.	1	2	0	2	0	1	0.75	3.63	1.13	2.21
235	0	54	0	54	0	1	1	0	0	0	0	0	1	1	0	4	3	0	2	0	1	0.87	3.63	0.87	2.62
455	0	45	0	45	0	0	0	0	3	1	1	1	0	1	1	0	2	4	3	0	4	1.19	3.63	1.09	2.41
33	1	1	1	34	0	0	0	0	2	0	2	1	0	1	0	0	1	2	2	0	4	0.76	3.64	1.03	2.29
49	1	28	1	43	0	0	1	0	2	1	1	1	0	0	1	4	4	3	3	0	4	1.74	3.64	0.93	2.88
549	0	42	0	42	1	0	1	0	3	1	2	1	0	0	0	4	4	5	4	0	5	2.3	3.64	0.76	2.58
687	1	10	1	34	0	0	0	1	2	0	1	0	1	1	1	4	1	3	2	0	3	0.74	3.64	1.8	1.99
30	.	.	1	34	0	0	0	0	3	0	2	1	0	1	1	1	2	5	2	0	4	1.16	3.66	1.18	2.27
343	0	51	0	50	0	0	0	0	1	1	1	1	.	1	1	0	2	1	4	0	5	1.89	3.66	1.73	1.8
669	1	1	1	4	0	0	0	0	2	1	2	1	0	1	1	0	2	2	4	0	5	1.35	3.66	0.95	2.72
101	1	6	1	22	0	1	1	0	0	0	0	0	0	1	0	5	4	0	2	0	1	1	3.67	1.1	2.18
385	.	.	1	18	0	0	0	0	3	0	1	0	0	1	1	0	2	8	2	0	3	1.1	3.7	1.94	1.71
73	1	.	1	13	0	1	1	0	1	0	1	0	0	0	0	4,6	2,3	1	2	0	3	1.02	3.72	1.3	2.06
614	0	39	0	39	0	0	1	0	0	0	0	0	0	1	1	5	3	0	2	0	1	0.71	3.72	1.43	2.07
250	1	6	1	44	0	1	0	0	1	0	1	0	0	1	1	0	2	1	2	0	3	1.21	3.73	1.04	2.36
381	1	9	1	11	0	1	0	0	1	1	1	1	0	1	0	0	2	1	4	0	5	1.02	3.73	1.52	1.92
43	0	69	0	69	0	0	1	0	2	1	1	1	1	1	1	0	4	2	3	0	4	0.78	3.75	1.27	2.17
55	0	68	0	68	0	1	1	0	0	0	0	0	0	1	1	5	4	0	2	0	1	0.82	3.75	1.24	2.44
143	0	12	1	12	0	1	1	0	1	0	2	1	0	1	0	5	3	1	2	0	4	0.67	3.75	1.28	2.29
269	1	1	0	53	0	0	0	0	0	0	0	0	0	1	0	6	1	0	2	0	1	0.72	3.75	0.97	2.57
412	0	3	1	3	0	0	1	0	1	0	1	0	0	1	0	5	4	1	2	0	3	1.46	3.75	0.69	3.05
522	0	43	0	43	0	0	1	0	3	0	2	1	0	1	1	5	4	12	2	0	4	1.22	3.75	0.8	3.09
619	0	39	0	39	0	1	0	0	1	1	1	1	0	1	1	1	2	1	3	0	4	0.73	3.75	1.74	1.61
657	0	37	0	37	0	0	1	0	2	0	2	1	0	1	1	0	3	2	2	0	4	1.13	3.75	1.87	2
664	0	22	1	22	0	0	.	0	0	0	0	0	0	1	1	0	.	0	2	0	1	1.53	3.75	0.87	2.3
219	0	55	0	55	1	1	0	0	0	0	0	0	0	0	1	0	1	0	1	0	0	0.71	3.76	1.34	2.17
92	1	.	1	5	0	0	1	0	3	0	2	1	1	1	1	5	3	6	2	0	4	0.69	3.79	0.97	2.48
275	1	7	1	12	0	0	1	0	3	0	2	1	0	1	1	.	4	6	2	0	4	0.69	3.79	0.97	2.48
486	0	24	1	24	0	0	0	0	2	0	2	1	0	1	1	1	2	2	2	0	4	0.7	3.79	1.05	2.84
99	1	.	1	15	0	0	0	0	0	1	0	1	0	1	1	0	2	0	4	0	5	1.19	3.8	1.11	2.18
595	0	40	0	40	0	1	0	0	2	0	2	1	0	1	1	0	2	3	2	0	4	1.01	3.8	0.83	2.86
71	1	12	1	23	0	0	1	0	3	0	1	0	0	1	0	1	3	4	2	0	3	0.92	3.81	0.97	2.56
298	0	52	0	52	0	0	0	0	0	0	0	0	0	1	0	5	2	0	2	0	1	1.18	3.81	1	2.47
37	0	69	0	69	1	0	0	0	1	0	1	0	0	0	0	6	2	1	2	0	3	0.86	3.83	1.45	1.96
425	1	13	1	46	0	0	1	0	0	1	0	0	0	0	1	5	3	0	3	0	3	1.6	3.83	1.69	1.99
699	0	24	0	24	0	0	1	1	0	2	0	0	.	.	.	4	3	0	2	0	1	0.86	3.83	1.12	2.53
581	0	41	0	41	0	0	0	0	1	0	1	0	0	1	1	4	2	1	2	0	3	0.61	3.84	1.33	2.36
668	1	7	1	11	0	0	0	0	0	1	0	1	0	1	1	0	2	0	4	0	5	0.56	3.84	1.15	2.98
667	1	.	1	7	0	0	0	0	1	1	1	1	0	1	1	1	2	1	3	0	4	1.08	3.85	0.78	3.1
15	1	4	1	9	0	1	0	0	0	1	0	1	0	1	1	3	2	0	4	0	5	0.92	3.86	1.15	2.65
388	0	48	0	48	0	0	0	0	0	0	0	0	0	1	1	1	2	0	2	0	1	0.74	3.88	1.23	2.58
607	0	26	1	26	0	0	0	0	3	0	1	0	1	1	0	7	2	5	2	0	3	1.84	3.88	1.19	1.78
693	0	1	1	1	0	1	1	1	2	0	1	0	.	.	.	5	4	2	2	0	3	1.19	3.88	1.13	2.05
93	1	7	1	13	0	1	0	0	0	1	0	1	0	1	1	5	2	0	4	0	5	0.76	3.9	1.33	2.09
117	1	19	0	59	0	1	1	0	1	0	1	0	0	1	0	5	4	1	2	0	3	0.78	3.9	1.17	2.41
273	0	53	0	53	0	1	0	0	0	0	0	0	0	1	1	0	2	0	1	0	0	2.14	3.9	0.78	2.84
190	0	56	0	56	0	1	0	0	1	1	1	1	0	1	1	1	2	1	4	0	5	1.62	3.91	0.98	2.62
378	1	30	1	39	0	0	0	0	2	1	1	1	0	1	1	4	2	3	3	0	4	0.75	3.91	1.45	2.02
84	1	9	1	22	0	0	0	0	0	1	0	1	0	1	1	0	2	0	4	0	5	1.14	3.92	0.88	2.41
348	0	31	1	31	0	0	0	0	2	0	2	1	0	1	0	4	2	3	2	0	4	1.13	3.93	1.14	2.56
613	0	39	0	39	0	0	0	0	0	0	0	0	0	1	1	4	2	0	2	0	1	0.99	3.93	1.3	2.39
464	0	45	0	45	0	0	1	0	3	0	1	0	1	1	0	0	4	6	2	0	3	1.89	3.94	0.7	2.99
510	0	43	0	43	0	0	0	0	2	0	2	1	0	1	1	4	2	3	2	0	4	1.91	3.94	0.85	2.85
487	0	44	0	44	0	0	0	0	3	0	2	1	0	0	0	5	2	5	2	0	4	0.77	3.96	1.58	2.36
289	0	52	0	52	0	0	1	0	3	0	1	0	0	1	1	1	3	4	2	0	3	0.93	3.97	1.04	2.48
538	0	42	0	42	0	0	0	0	0	0	0	0	0	1	0	1	2	0	2	0	1	1.39	3.97	1.42	2.12
157	0	57	0	57	0	0	0	0	2	0	2	1	0	1	1	0	2	2	2	0	4	1.67	3.98	0.98	2.66
175	1	12	1	12	0	0	1	0	1	1	1	1	1	1	1	5	4	1	3	0	4	0.89	3.98	0.9	3.06
305	0	52	0	52	0	0	1	0	1	0	1	0	0	1	0	4	4	1	2	0	3	1.67	3.98	0.7	2.8
579	1	.	1	12	0	0	0	0	0	0	0	0	0	1	1	1	2	0	2	0	1	1.15	3.98	1	2.39
225	0	55	0	55	0	0	0	0	0	1	0	0	0	1	1	0	2	0	3	0	3	2.22	3.99	0.92	2.87
577	0	41	0	41	0	1	1	0	0	0	0	0	1	1	1	1	4	0	2	0	1	1.65	3.99	1.11	2.49
300	0	4	1	4	0	0	0	0	3	1	2	1	0	1	0	0	2	5	4	0	5	1.32	4	0.85	2.73
314	1	3	1	3	0	0	0	0	1	0	2	1	0	1	1	5	2	1	2	0	4	1.14	4	0.66	3.09
416	0	3	1	3	0	1	1	0	2	1	1	1	0	1	0	5	3	2	4	0	5	0.84	4	1.51	2.17
128	1	17	1	29	0	0	0	0	0	0	0	0	0	1	1	1	0	0	2	0	1	1.49	4.01	0.96	2.69
582	0	41	0	41	0	0	1	0	0	0	0	0	0	1	0	4	3	0	2	0	1	1.44	4.01	1.28	2.28
51	0	68	0	68	0	0	0	0	0	0	0	0	0	1	1	0	2	0	2	0	1	1.03	4.03	1.35	2.33
564	0	41	0	41	0	1	1	0	0	0	0	0	0	1	1	5	3	0	2	0	1	0.73	4.03	1.08	2.45
173	0	56	0	56	0	0	1	0	0	0	0	0	0	1	1	4	3	0	2	0	1	1.14	4.07	1.22	2.48
191	0	56	0	56	0	0	1	0	3	0	1	0	0	1	0	1	3	6	2	0	3	0.61	4.08	1.39	2.25
192	0	56	0	56	0	0	1	0	0	0	0	0	0	1	1	4	3	0	2	0	1	1.06	4.08	1.19	2.54
10	1	6	0	45	0	0	0	0	2	0	1	0	0	1	1	0	2	2	2	0	3	2.31	4.09	0.79	2.66
208	1	21	1	28	0	0	0	0	1	1	1	1	0	1	0	5	2	1	3	0	4	0.94	4.09	1.07	2.76
546	0	42	0	42	0	0	0	0	2	0	2	1	0	0	0	7	2	2	2	0	4	2.28	4.09	0.88	2.64
688	0	34	0	34	0	0	0	1	2	0	1	0	.	.	.	6	2	3	2	0	3	0.97	4.1	1.26	2.49
559	0	24	1	24	0	0	1	0	1	1	1	1	1	1	1	6	3	1	4	0	5	0.78	4.11	1.27	2.55
532	0	12	1	12	0	0	1	0	3	0	1	0	0	1	1	4	4	5	2	0	3	0.79	4.12	1.47	2.77
571	0	41	0	41	0	1	0	0	2	1	1	1	0	1	0	5	2	2	3	0	4	0.85	4.12	1.08	2.84
257	0	53	0	53	0	0	1	0	0	0	0	0	0	1	1	4	3	0	1	0	0	1.09	4.13	0.87	3.09
291	0	12	1	12	0	0	0	0	1	1	2	1	0	1	1	1	2	1	3	0	4	2.06	4.15	1.02	2.53
389	1	12	0	60	0	0	1	0	0	1	0	0	0	1	0	7	4	0	3	0	3	1.24	4.15	0.82	3.03
106	1	.	1	5	0	0	1	0	2	1	1	1	0	1	1	0	4	3	3	0	4	0.82	4.16	1.44	2.28
429	1	36	1	39	0	0	0	0	2	1	1	1	0	1	0	0	2	3	4	1	6	0.84	4.17	1.36	2.91
434	0	46	0	46	1	0	1	0	0	0	0	0	0	0	0	1	3	0	2	0	1	2.3	4.17	1.2	2.62
443	0	45	1	45	0	0	1	0	2	0	1	0	1	1	0	5	3	2	2	0	3	1.52	4.18	0.98	2.42
652	0	37	0	37	0	0	0	0	0	0	0	0	0	1	1	5	2	0	2	0	3	1.72	4.18	1.41	2.16
40	0	69	0	69	0	0	0	0	1	0	1	0	0	1	0	5	1	1	2	0	3	1.44	4.2	0.91	3.87
563	0	2	1	2	0	1	0	0	0	1	0	0	0	1	1	5	2	0	3	0	3	1.12	4.2	0.88	2.82
368	1	1	1	3	0	1	1	0	0	1	0	1	0	1	1	5	4	0	4	0	5	1.27	4.26	1.05	2.76
497	0	44	0	44	0	0	0	0	2	1	2	1	0	1	0	5	1	3	3	0	4	1.14	4.27	1.2	3.03
504	1	21	1	22	0	0	0	0	3	1	2	1	0	1	1	1	2	5	3	0	4	0.82	4.27	1.38	3.08
411	0	47	0	47	0	1	0	0	0	1	0	0	1	1	0	4	2	0	3	0	3	1.46	4.29	1.18	2.73
121	1	10	1	14	0	0	1	0	3	1	2	1	0	1	1	5	4	4	3	0	4	1.75	4.31	0.93	2.91
360	0	50	0	50	0	0	0	0	1	0	1	0	0	1	1	0	1	1	2	0	3	1.05	4.31	1.75	2.36
436	0	46	0	46	0	0	0	0	0	1	0	1	0	1	1	4	2	0	4	0	5	0.91	4.31	1.08	2.74
209	.	.	1	9	0	1	0	0	1	1	1	1	0	1	1	0	2	1	3	0	4	1.05	4.33	0.86	3.32
344	0	30	1	30	1	0	0	0	1	1	1	1	0	0	0	0	2	1	4	0	5	1.74	4.33	2.13	2.72
609	0	39	0	39	0	1	1	0	0	0	0	0	0	1	1	4	3	0	2	0	1	2.49	4.33	1.02	2.71
382	0	49	0	49	0	0	1	0	3	0	1	0	0	1	0	4	3	4	2	0	3	2	4.35	0.97	3.22
617	0	39	0	39	0	0	.	0	3	0	2	1	0	1	1	7	.	4	2	0	4	3.41	4.35	1.03	2.4
660	0	37	0	37	0	0	1	0	0	0	0	0	0	1	1	1	3	0	1	0	0	1.2	4.37	1.61	2.69
20	1	5	1	14	0	0	1	0	3	1	2	1	0	1	1	3	4	4	4	0	5	1.35	4.38	1.01	3.07
186	0	56	0	56	0	0	0	0	2	1	1	1	0	1	1	5	2	2	4	0	5	1.53	4.38	1.25	2.53
469	0	45	0	45	0	1	0	0	0	0	0	0	0	1	1	5	2	0	2	0	1	1.94	4.38	1.39	2.59
283	0	6	1	6	0	0	0	0	2	0	2	1	0	1	0	4	2	2	2	0	4	1.34	4.39	0.88	3.02
264	0	53	0	53	0	0	1	0	0	0	0	0	0	1	1	3	3	0	2	0	1	0.87	4.4	1.12	3.18
307	0	52	0	52	0	0	0	0	1	0	1	0	0	1	0	0	2	1	2	0	3	1.07	4.4	0.87	3.28
460	1	15	1	21	0	1	0	0	3	0	1	0	0	1	0	7	2	5	2	0	3	2.73	4.4	0.85	2.83
95	1	35	0	63	0	0	0	0	0	0	0	0	0	1	1	5	1	0	2	0	1	0.78	4.41	0.96	3.15
267	0	53	0	53	0	0	0	0	3	0	2	1	0	1	0	5	1	8	2	0	4	1.05	4.45	1.25	2.58
496	1	6	1	9	0	1	0	0	3	0	2	1	0	1	1	1	2	4	2	0	4	1.11	4.46	1.17	3.31
659	0	37	0	37	0	0	0	0	2	0	1	0	1	1	1	5	2	2	2	0	3	1.28	4.48	1.29	3.23
107	1	6	1	5	0	1	1	0	0	1	0	0	0	1	0	1	3	0	3	0	3	0.76	4.49	1.23	2.83
50	0	68	0	68	0	0	0	0	1	0	1	0	0	1	1	1	2	1	2	0	3	1.48	4.5	1.27	2.69
387	0	48	0	48	0	0	0	0	1	1	1	1	0	0	0	5	2	1	4	0	5	1.05	4.5	1.9	1.9
409	0	2	1	2	0	0	1	0	2	1	2	1	0	1	1	6	3	2	3	0	4	1.13	4.5	1.11	3.66
649	0	38	0	38	1	1	0	0	0	0	0	0	1	0	1	5	2	0	1	0	0	1.14	4.5	1.25	3.24
199	1	13	0	55	0	0	0	0	0	0	0	0	1	1	0	4	2	0	2	0	1	1.33	4.51	0.77	3.36
684	0	21	0	21	0	0	1	1	0	0	0	0	.	.	.	4	4	0	2	0	1	0.8	4.51	1.3	2.52
454	0	45	0	45	0	0	0	0	0	1	0	0	1	1	0	5	1	0	3	0	3	1.35	4.52	1.04	3.11
544	0	42	0	42	0	0	1	0	1	0	1	0	0	1	1	0	3	1	2	0	3	3.73	4.54	0.78	2.96
82	1	.	1	5	0	0	0	0	1	0	1	0	1	1	1	0	2	1	2	0	3	1.31	4.55	1.04	3.01
478	0	44	0	44	0	0	1	0	0	0	0	0	0	1	0	0	3	0	2	0	1	1.28	4.56	0.97	4.24
634	0	38	0	38	0	0	0	0	0	0	0	0	0	1	0	0	1	0	2	0	1	0.93	4.56	1.18	3.14
244	1	17	1	18	0	1	0	0	2	0	1	0	0	1	0	0	2	3	2	0	3	1.43	4.57	1.12	3.24
602	0	19	1	19	1	0	1	0	3	0	2	1	0	0	0	5	4	13	2	0	4	0.86	4.57	1.82	2.5
155	1	14	1	16	0	0	1	0	3	0	2	1	0	1	1	0	3	6	2	0	4	2.22	4.58	0.95	3.03
386	0	49	0	49	0	0	0	0	0	0	0	0	0	1	0	4	2	0	2	0	1	2.36	4.58	0.78	3.15
492	1	16	1	38	0	0	1	0	2	0	1	0	0	1	1	0	3	2	2	0	3	0.48	4.61	1.52	3.27
528	0	36	1	36	0	0	1	0	1	1	1	1	0	1	1	0	3	1	3	0	4	1.34	4.61	1.31	3.37
397	1	3	0	48	0	1	1	0	2	1	1	1	0	1	1	0	4	2	3	0	4	1.37	4.62	1.55	2.84
526	1	2	1	28	0	0	1	0	3	1	2	1	0	1	0	0	4	8	3	0	4	1.89	4.62	1.43	2.99
148	0	57	0	57	0	0	1	0	1	0	1	0	0	1	1	5	4	1	2	0	3	1.63	4.66	0.99	3.39
76	1	7	1	11	0	0	0	0	0	0	0	0	0	1	1	4	2	0	2	0	1	1.48	4.67	1.28	2.68
177	1	.	1	7	0	0	0	0	1	0	1	0	0	1	0	6	2	1	2	0	3	0.77	4.69	1.09	3.54
398	0	48	0	48	0	0	0	0	0	0	0	0	0	1	1	1	1	0	2	0	1	1.54	4.69	1.6	2.81
518	0	43	0	43	0	0	1	0	0	0	0	0	0	1	1	0	4	0	2	0	1	2.54	4.69	1.14	3.02
477	1	12	1	17	0	1	1	0	0	1	0	0	0	1	1	4	4	0	3	0	3	1.11	4.71	1.48	3.12
606	0	39	0	39	1	1	0	0	2	1	1	1	0	0	0	0	2	3	4	0	5	0.45	4.73	1.55	2.83
203	0	55	0	55	0	1	1	0	2	0	1	0	0	1	1	4	4	3	2	0	3	1.81	4.74	1.26	3.15
472	1	28	1	34	0	1	1	0	0	0	0	0	0	1	1	0	3	0	2	0	1	2.96	4.74	1.12	2.6
463	0	45	0	45	0	0	1	0	0	0	0	0	0	1	1	4	3	0	2	0	1	1.47	4.75	1.05	3.7
628	1	5	1	7	0	0	1	0	0	1	0	1	0	0	0	1	4	0	3	0	4	1.28	4.75	1.47	2.97
183	0	56	0	56	0	1	1	0	0	1	0	0	0	1	1	4	3	0	3	0	3	1.01	4.77	1.09	3.42
689	0	34	0	34	0	0	0	1	2	0	1	1	.	.	.	6	2	3	2	0	4	1.05	4.77	1.52	2.94
210	.	.	1	2	0	1	0	0	0	0	0	0	0	1	0	4	2	0	2	0	1	1.22	4.78	1.15	3.37
266	0	53	0	53	0	0	0	0	0	0	0	0	0	1	1	4	2	0	2	0	1	3.28	4.79	0.86	3.27
550	0	42	0	42	0	1	1	0	0	0	0	0	0	1	0	0	4	0	2	0	1	1.47	4.79	1.26	2.83
79	1	15	1	30	0	0	0	0	0	0	0	0	0	1	1	0	2	0	2	0	1	1.33	4.81	1.15	2.94
570	0	41	0	41	0	1	0	0	0	1	0	0	0	1	1	4	2	0	3	0	3	1.13	4.81	1.23	3.31
624	1	5	1	9	0	1	1	0	0	1	0	0	0	1	1	4	3	0	3	0	3	1.14	4.81	2.02	2.5
35	0	69	0	69	0	0	0	0	0	0	0	0	0	1	1	0	2	0	2	0	1	2.11	4.82	1.37	2.76
364	.	1	1	1	0	0	0	0	0	0	0	0	0	1	1	4	2	0	1	0	0	1.98	4.82	1.2	3.4
631	0	38	0	38	0	0	0	0	3	0	1	0	0	1	1	7	2	6	2	0	3	1.36	4.82	1.18	3.52
701	0	24	0	24	1	0	0	1	0	0	0	0	.	.	.	0	2	0	2	0	1	0.71	4.83	1.53	3.01
608	0	39	0	39	0	0	0	0	2	0	1	0	0	1	1	0	2	2	2	0	3	3.02	4.85	1.23	1.93
196	0	7	1	7	0	1	0	0	2	0	1	0	0	1	1	3	2	3	2	0	3	2.37	4.86	0.94	3.04
111	1	28	1	29	0	0	1	0	0	1	1	1	0	1	1	4	4	0	3	0	4	1.03	4.87	0.86	3.62
263	1	41	0	53	0	0	1	0	0	0	0	0	1	1	1	0	4	0	2	0	1	3.02	4.87	1.02	2.95
85	1	9	1	21	0	0	1	0	2	1	2	1	0	1	0	5	3	2	3	0	4	2.06	4.88	1.1	3.16
57	0	68	0	68	0	0	0	0	0	0	0	0	1	1	1	1	2	0	2	0	1	2.28	4.89	1.27	2.79
133	1	12	1	13	0	0	0	0	0	0	0	0	0	1	1	4	2	0	1	0	0	1.82	4.92	0.88	3.48
88	1	9	1	27	0	1	1	0	3	0	1	0	0	1	1	0	3	6	2	0	3	1.31	4.93	1.04	3.61
594	0	40	0	40	0	0	0	0	0	0	0	0	0	1	1	0	2	0	2	0	1	1.38	4.93	1.25	3.36
367	1	21	1	41	0	0	0	0	1	0	1	0	1	1	0	3	2	1	2	0	3	1.94	4.94	1.35	3.56
591	1	33	1	35	0	1	0	0	2	0	1	0	0	1	1	7	2	3	2	0	3	1.14	4.94	1.29	3.29
239	1	38	1	41	0	0	.	0	1	0	2	1	0	1	1	4	.	1	2	0	4	2.99	4.95	0.86	3.64
533	0	43	0	43	0	0	0	0	0	0	0	0	0	1	0	7	2	0	1	0	0	1.26	4.97	1.6	3.53
694	0	24	1	24	0	1	1	1	0	1	0	0	.	.	.	0	3	0	3	0	3	0.89	4.98	1.03	3.79
69	1	14	1	26	0	1	0	0	0	0	0	0	0	1	0	4	1	0	1	0	0	0.88	5.01	1.39	3.26
228	0	55	0	54	0	0	1	0	3	0	2	1	0	1	0	5	3	4	2	0	4	1.38	5.03	0.97	3.62
163	0	57	0	57	0	0	1	0	1	0	1	0	0	1	1	5	3	1	2	0	3	1.55	5.05	1.09	3.55
356	0	50	0	50	1	0	1	0	2	0	1	0	0	1	0	6	3	2	2	0	3	1.89	5.07	1.12	2.35
681	0	23	0	23	0	0	1	1	2	0	1	0	.	.	.	0	3	2	2	0	3	1.09	5.07	1.82	2.82
547	0	42	0	42	0	0	0	0	2	0	1	0	1	1	0	0	2	3	2	0	3	0.73	5.11	1.5	3.17
187	0	56	0	56	0	0	0	0	0	0	0	0	0	1	1	1	2	0	2	0	1	1.64	5.12	1.97	2.5
56	1	8	1	46	0	0	0	0	0	0	0	0	0	1	1	0	2	0	2	0	1	1.42	5.14	1.84	3.02
509	0	43	0	43	0	0	1	0	0	0	0	0	0	1	1	5	4	0	2	0	1	2.26	5.16	1.02	3.51
179	1	.	0	56	0	1	1	0	0	0	0	0	0	1	1	4	4	0	2	0	1	0.65	5.18	1.49	3.33
281	1	9	1	53	0	0	0	0	3	1	1	1	0	1	1	6	2	4	4	0	5	1.58	5.2	0.93	3.6
379	0	22	0	49	0	0	1	0	3	1	2	1	1	1	0	3	3	10	4	0	5	1.23	5.22	1.45	3.62
48	0	69	0	69	0	0	0	0	0	0	0	0	0	1	0	0	2	0	2	0	1	2.17	5.27	0.94	3.86
149	0	57	0	57	0	1	1	0	0	0	0	0	0	1	1	5	3	0	2	0	1	1.38	5.27	1.4	2.81
572	0	41	0	41	0	0	1	0	3	1	1	1	0	1	1	4	3	7	3	0	4	1.02	5.29	2.12	2.76
600	0	35	1	35	0	0	0	0	2	0	1	0	0	1	1	0	2	3	2	0	3	2.1	5.29	1.16	3.78
686	0	36	0	36	0	0	1	1	1	0	1	0	0	1	1	0	3	1	1	0	2	0.92	5.29	1.63	3.83
198	0	55	0	55	0	0	1	0	0	0	0	0	0	1	1	1	4	0	2	0	1	2.62	5.3	0.84	3.69
270	0	53	0	53	0	0	0	0	0	0	0	0	0	1	0	0	2	0	2	0	1	1.13	5.3	1.18	3.81
361	0	50	0	50	0	1	0	0	0	0	0	0	1	1	0	1	2	0	2	0	1	2.02	5.31	1.33	3.44
96	1	32	0	63	0	1	1	0	1	1	1	1	0	1	1	5	4	1	3	0	4	2.07	5.32	1.03	3.86
327	0	51	0	51	0	0	0	0	.	1	2	1	0	1	1	4	2	.	3	0	4	1.19	5.34	1.32	3.44
578	0	41	0	41	0	0	1	0	2	1	2	1	0	1	0	5	3	2	3	0	4	2.18	5.36	0.96	3.85
394	0	48	0	48	0	1	1	0	3	0	1	0	0	0	1	4	3	4	2	0	3	1.69	5.38	1.72	3.23
45	1	40	1	61	0	0	0	0	2	0	1	0	0	1	1	4	2	2	2	0	3	1.55	5.4	1.48	3.25
119	0	59	0	59	0	0	1	0	0	0	0	0	0	1	1	0	4	0	2	0	1	2.42	5.41	0.88	3.51
19	0	70	0	70	0	0	0	0	2	0	0	0	0	0	0	0	2	2	2	0	1	3.64	5.44	1.06	3.35
479	0	44	0	44	0	0	0	0	1	0	1	0	0	1	1	4	2	1	2	0	3	1.54	5.45	0.96	4.7
574	0	27	1	27	0	1	0	0	2	1	1	1	0	1	0	1	2	2	3	0	4	0.9	5.46	1.5	3.4
680	0	23	0	23	0	0	0	1	2	0	1	0	.	.	.	4	2	2	1	0	2	1.29	5.5	1.31	3.75
548	1	36	1	39	0	1	0	0	0	0	0	0	1	1	0	5	2	0	2	0	1	3.34	5.59	1.13	3.62
80	1	15	1	27	0	0	0	0	2	1	1	1	0	1	0	5	2	2	4	0	5	1.46	5.67	1.03	3.84
279	0	53	0	53	0	1	1	0	0	0	0	0	0	1	1	3	3	0	2	0	1	2.69	5.7	0.92	3.94
393	1	38	1	42	0	1	0	0	0	0	0	0	0	0	2	4	2	0	2	0	1	3.17	5.73	1.23	4.27
229	0	54	0	54	1	0	.	0	0	0	0	0	0	0	0	3	.	0	2	0	1	1.51	5.75	1.44	3.9
116	1	6	1	17	0	0	0	0	1	0	1	0	1	1	1	0	2	1	2	0	3	2.4	5.79	1.07	3.84
114	1	4	1	4	0	0	0	0	2	0	1	0	0	1	1	5.6	2	3	2	0	3	2.16	5.85	1.19	3.57
115	1	7	1	23	0	0	1	0	.	0	2	1	0	1	1	1	3	.	2	0	4	1.37	5.94	0.95	4.67
419	0	47	0	47	0	0	0	0	0	0	0	0	0	1	1	5	2	0	2	0	1	1.89	6.3	1.5	3.33
665	0	37	0	37	0	0	1	0	0	0	0	0	1	1	1	1	3	0	2	0	1	3.17	6.32	1.11	4.77
258	0	53	0	53	0	0	1	0	0	1	0	0	0	1	1	5	4	0	3	0	3	1.82	6.49	1.09	4.32
328	1	5	0	51	0	0	1	0	2	0	1	0	1	1	0	0	3	3	2	0	3	4.67	6.83	1.36	3.78
164	.	.	1	16	0	0	0	0	0	1	0	0	0	1	1	0	1	0	3	0	3	0.61	7.23	2.23	4.25
604	0	39	0	39	1	1	0	0	0	0	0	0	1	0	0	5	2	0	1	0	0	1.94	7.97	1.92	4.37
488	1	26	0	44	0	0	0	0	0	0	0	0	0	1	1	1	2	0	2	0	1	1.17	10.25	1.38	1.41
489	1	12	1	18	0	0	1	0	3	0	1	0	0	1	1	1	3	8	2	0	3	1.17	10.25	1.38	4.44
